# Supplementary material for: Callyspongiolide kills cells by inducing mitochondrial dysfunction via cellular iron depletion
Source: Commun Biol. 2021 Sep 23;4:1123. doi: 10.1038/s42003-021-02643-8 (PMC8460830; doi:10.1038/s42003-021-02643-8)
Supplement: Supplementary file 4 — Supplementary Data 1 [file 42003_2021_2643_MOESM4_ESM.xlsx]

## Sheet: Table 1 and Suppl Figure 1
	Table 1 and Supplementary Figure 1				Relative cell viability % to DMSO-treated cells
	CSG (nM)	A549						HCT116						HEK293T						HeLa						HepG2						Jurkat						MCF7						PC3
24 h	2000	113.973	104.211	94.5075	86.6976	80.1302	76.9352	92.4665	95.9322	95.6372	91.9504	92.0241	91.6554	90.7986	88.2258	82.7586	78.5778	82.6514	76.6482	115.668	111.126	109.015	102.225	100.069	90.0673	83.7293	76.6021	75.758	71.6318	70.2251	72.1944	111.701	106.518	103.408	104.162	107.272	103.502	115.547	112.571	101.265	99.3305	97.3965		102.992	95.8558	94.9543	88.3436	89.0196	82.7094
	1000	113.618	113.677	108.589	103.027	84.5084	94.6258	89.1483	89.0746	86.7887	85.4615	85.8302	82.8807	79.1138	112.453	105.592	107.522	98.0883	78.8994	112.548	110.3	103.785	100.619	93.6458	98.0043	76.4145	74.5389	70.2251	82.7915	69.85	66.6615	109.062	103.031	101.712	103.22	103.031	97.2829	107.959	104.24	102.455	90.1066	93.3796		101.49	89.0196	92.7758	89.5455	90.5972	83.9113
	500	114.032	114.21	108.589	106.755	101.489	92.9691	88.7059	91.4342	88.116	84.9453	81.9221	82.0696	97.2307	111.703	111.274	112.668	98.4099	100.983	110.529	106.446	102.822	97.9125	92.3612	94.9304	72.4758	70.694	61.4098	78.5714	67.4117	71.9131	101.712	100.864	99.1676	101.618	99.0734	95.4924	108.108	96.6526	99.4793	102.603	92.7845		99.7621	92.4001	89.846	90.9728	82.7094	84.8879
	250	112.257	110.364	102.081	96.8149	102.376	95.6908	91.5079	90.5493	83.7655	83.1019	84.2817	84.2817	108.058	114.597	121.029	121.994	109.023	105.807	115.071	115.713	104.657	98.1878	90.5261	91.0766	70.5064	71.2566	60.5658	76.9772	64.0356	70.6002	98.7906	102.56	101.147	97.8483	98.6022	99.6388	98.2891	106.472	91.4456	97.3965	97.694		96.4567	86.3904	83.0099	83.5357	85.7143	82.8597
	125	104.802	107.701	105.098	107.761	101.43	101.666	83.0281	80.5211	82.9544	87.5261	80.2261	85.6089	131.642	132.821	137.002	135.93	127.783	112.024	107.364	105.987	101.858	95.6645	88.8744	94.0587	69.0059	65.3486	66.5677	60.6596	62.7227	71.0691	107.46	104.539	100.016	100.77	101.147	96.3405	103.347	104.389	89.6603	97.5452	98.2891		97.2831	89.7709	85.1884	84.7377	82.2587	86.6909
	62.5	107.169	113.736	109.476	124.09	121.073	103.501	92.5403	98.9554	88.1898	93.7938	92.1716	93.7201	107.629	123.709	130.356	124.138	132.285	106.986	117.09	115.897	110.942	96.1233	94.334	96.8573	74.8203	75.9456	66.0988	78.8528	75.1954	72.9447	103.502	104.162	103.126	98.0367	99.6388	96.152	106.323	105.876	96.3551	94.7186	93.2308		95.2548	92.1748	85.9397	87.8177	90.6723	87.1416
	31.25	129.001	127.226	114.742	111.251	102.436	115.689	105.739	98.4392	101.463	109.574	102.274	97.6281	116.312	129.498	126.496	127.139	126.175	105.914	110.804	117.824	109.015	106.125	103.693	106.951	104.079	94.1388	93.4823	88.512	98.1713	96.8584	99.1676	99.733	96.152	94.7385	96.6232	96.7174	105.133	103.347	99.3305	97.9916	95.76		102.466	96.9075	91.048	86.6909	87.5923	86.6158
	15.625	121.724	121.96	113.618	117.109	119.712	122.256	95.6372	103.306	98.8816	100.283	100.356	97.0382	117.384	115.026	130.57	124.352	118.885	107.415	112.777	114.979	111.263	108.098	98.7383	98.1878	110.644	117.021	108.581	105.861	99.7656	100.985	97.1886	97.5656	98.131	97.0944	97.2829	98.4137	119.564	107.216	91.148	99.7768	100.669		102.542	92.1748	91.1982	89.4704	86.766	95.1797
	7.8125	120.245	125.688	119.357	112.79	117.582	119.475	96.9645	104.338	103.158	101.831	100.946	94.6786	103.234	111.167	102.376	105.7	114.811	100.554	106.4	106.125	105.483	101.262	98.1878	93.2788	104.173	104.923	98.3589	102.11	92.6383	96.6708	99.733	100.487	101.052	96.9059	98.5079	99.3561	103.347	101.265	104.538	100.669	91.5944		104.119	104.194	95.9309	99.1611	90.6723	84.5875
	CSG (nM)	A549						HCT116						HEK293T						HeLa						HepG2						Jurkat						MCF7						PC3
48 h	2000	29.3108	30.1547	30.661	27.3699	27.4121	28.3404	32.505	30.604	30.1881	28.4059	30.7228	31.8515	32.4004	26.2193	30.8141	27.4774	27.9697	26.9851	40.0646	41.0336	37.4807	37.7229	37.5614	35.4216	26.8922	26.552	25.1347	24.3409	25.248	23.8307	36.9167	29.5561	29.0249	35.4749	30.0114	29.1767	75.7674	61.3705	65.7804	66.2992	67.9853	67.2071	61.9562	55.554	59.0834	52.0246	56.0465
	1000	32.391	33.1505	31.7159	31.9691	31.4627	31.3361	32.3861	29.2376	28.703	31.3762	29.7129	28.1089	39.6208	28.1338	25.727	26.11	26.3287	26.7663	38.49	37.844	38.4093	34.0892	35.4216	33.1606	26.4386	25.248	24.5677	24.511	24.7378	22.8669	32.9708	30.3149	30.3149	30.8461	30.9978	32.7431	78.6208	62.6675	72.2655	69.412	74.0813	66.4289	53.42	48.6594	52.0246	50.9576	51.6142
	500	35.6821	33.0661	33.7412	32.2222	33.7834	31.8003	33.0396	29.5941	30.9604	28.2277	30.5446	29.5346	34.0414	25.563	24.7425	25.6724	27.915	28.0244	39.2167	37.521	36.9154	38.0055	36.9558	36.8347	25.5882	23.6606	23.9441	24.6244	24.7945	23.1503	32.6673	30.0873	31.2255	30.5426	33.7296	30.3149	81.8634	73.0437	69.1526	69.2823	65.9101	66.4289	51.8605	48.4131	50.8755	47.4282	52.435
	250	35.218	33.5724	34.6273	32.8551	34.1632	31.2518	33.3366	33.6931	34.8218	27.2772	30.0693	30.7822	34.0961	28.9543	33.4397	28.2979	32.8927	29.8842	38.0863	37.3999	37.0769	36.4713	37.6018	37.5614	23.8874	25.4748	22.9236	24.5677	23.6606	22.4133	38.7378	30.9978	30.0873	28.1143	30.6184	32.1361	73.4328	72.1358	70.3199	68.7635	72.5249	67.8556	53.6662	47.9207	50.1368	44.2271	48.0848
	125	34.7961	36.1885	35.5134	32.602	35.0914	32.8973	27.2178	28.7624	30.1287	30.1287	31.2574	30.8416	47.8257	48.0992	46.5676	42.4104	41.0429	49.0838	40.9125	39.7012	38.813	37.0769	36.1483	37.6422	26.552	25.1347	24.6811	23.5472	24.4543	23.037	33.502	32.6673	31.0737	29.8596	31.6049	31.6049	69.9308	73.9516	66.5586	61.2408	67.2071	70.4496	55.0616	48.8235	48.7415	45.0479	47.3461
	62.5	48.4669	55.5977	58.045	51.4205	52.9395	52.391	41.3564	42.8416	43.9109	42.3663	39.8119	41.3564	111.769	95.1409	108.706	95.4143	93.9922	95.2502	68.165	77.0069	72.162	81.2462	80.6406	77.8144	28.4796	32.0514	29.16	28.3096	27.7426	26.7221	31.3773	32.819	32.4396	32.212	34.3367	32.6673	68.8932	73.9516	67.5962	63.0566	67.8556	66.1695	52.2709	49.5622	48.9056	48.9877	48.9056
	31.25	104.29	103.657	101.716	102.56	106.484	105.387	96.3663	105.693	102.723	98.7426	99.7525	102.188	106.409	91.6401	98.3134	99.0245	103.948	101.814	105.067	105.874	98.163	99.0916	106.682	106.197	72.418	80.5821	75.5362	72.4747	69.073	77.2371	75.313	82.7495	81.0801	81.9906	81.9906	80.6248	94.3147	93.1474	97.5573	94.9633	105.08	99.5028	65.896	64.3365	58.3447	58.8372	53.7483
	15.625	97.8762	97.9606	98.8045	102.475	103.319	98.8889	97.9703	105.04	106.228	104.148	96.3663	100.881	109.035	94.922	90.6555	99.0792	98.0399	97.3288	97.3151	102.2	101.151	102.402	107.207	104.704	122.763	114.315	114.429	116.3	110.63	110.29	93.4488	96.4082	94.2836	95.0424	97.0912	95.8012	124.406	126.092	115.716	116.623	118.05	103.005	81.9015	82.1477	78.7004	81.409	70.0821
	7.8125	106.779	100.197	107.117	105.007	103.741	104.923	100.762	101.238	104.861	101.891	101.772	101.832	113.52	107.667	108.214	94.922	101.158	99.5715	93.8833	103.412	102.483	105.794	109.75	107.247	108.816	107.172	102.92	101.786	100.539	99.6882	98.8365	100.354	100.658	98.0777	98.6088	98.3053	98.8543	100.281	104.172	101.448	101.578	104.95	90.9302	95.0342	83.1327	77.3051	84.446
	CSG (nM)	A549						HCT116						HEK293T						HeLa						HepG2						Jurkat						MCF7						PC3
72 h	2000	7.73953	7.21911	7.05898	6.5786	7.01895	6.73872	43.8187	43.5401	34.3494	35.0921	37.97	38.7127	31.9989	31.965	24.2067	32.1005	29.5935	30.0678	36.0145	37.9216	32.5181	32.4121	31.7235	28.1211	22.6339	23.7454	21.9266	22.937	22.937	22.836	14.6902	6.23413	5.92941	6.08177	6.31031	6.46267	33.7018	34.828	34.4526	35.7039	37.0803	34.5777	37.8081	34.7983	32.3773	34.5365	32.8353	30.807
	1000	7.93968	8.13984	8.50013	8.09981	7.17908	7.09901	38.8984	32.3998	36.4846	38.6198	40.2909	39.7339	26.7815	28.9836	28.4077	30.0339	25.9684	26.4766	43.7489	40.1466	37.2859	36.0145	39.6168	34.1074	22.1287	21.7245	20.8151	21.1182	20.714	20.613	8.06247	5.92941	6.08177	5.85323	6.08177	6.00559	38.2065	36.3295	35.5787	31.8248	34.4526	32.7007	33.8168	29.7601	31.265	30.1527	30.2181	26.6194
	500	9.30077	9.10061	8.78036	9.90126	8.38004	8.50013	40.7551	38.3413	41.5906	42.7046	41.1264	37.3201	30.5759	30.1016	21.0559	29.2885	29.0853	20.751	40.9942	38.5043	38.0275	37.7627	35.9615	33.5776	21.4214	20.8151	19.6026	20.3099	19.1984	20.2088	6.46267	6.08177	6.15795	6.15795	5.70086	5.70086	39.0824	33.8269	31.6997	32.7007	33.2013	33.2013	30.349	30.2181	27.6663	27.2083	27.928	25.9651
	250	10.2615	9.42087	9.62103	8.13984	8.98052	9.78116	38.1557	32.864	37.5058	40.5694	45.861	42.0548	29.729	37.6228	38.6053	29.4241	31.8295	28.306	36.7032	39.6168	38.1335	35.6437	34.5312	33.6836	22.0276	21.0172	20.1078	20.0067	19.2994	19.5015	7.83393	5.77704	5.70086	6.15795	6.23413	6.08177	46.2148	36.3295	31.5746	35.2033	34.7028	34.5777	32.0502	26.9466	27.928	27.5354	25.8342	27.0774
	125	10.5418	9.22071	9.90126	9.90126	9.74113	8.5802	42.1476	36.4846	40.1052	42.7046	45.7682	43.7258	53.2072	51.8521	53.8171	51.6827	52.157	51.31	51.0065	39.0341	38.2394	39.0341	38.2924	37.1799	20.1078	20.3099	19.8046	21.4214	21.1182	20.613	8.90046	5.85323	5.47232	5.47232	6.38649	5.85323	36.0793	31.1992	35.2033	34.3274	35.7039	34.4526	30.6761	27.6663	28.5169	26.7503	25.2454	21.5158
	62.5	62.1831	59.3408	57.6595	60.7419	59.1006	63.1439	58.2083	53.7521	65.4495	68.6988	64.1498	64.614	77.092	90.7115	87.4591	76.5838	81.598	78.6844	88.0364	72.7794	85.1227	79.0306	80.5139	80.302	28.2923	26.8777	28.4944	27.7871	27.7871	30.8185	8.67192	9.96699	9.129	9.129	9.5099	10.3479	41.585	35.829	33.3264	31.4494	35.829	37.0803	33.1625	33.4896	29.3675	31.3959	25.5725	30.0218
	31.25	102.495	99.1727	106.539	92.2872	95.2095	98.4521	99.9845	109.361	116.695	101.748	110.754	105.369	91.7956	93.9639	100.333	98.707	95.8272	84.2405	112.723	105.73	101.439	105.094	104.724	103.823	78.5113	71.1351	72.2465	74.1664	77.905	79.8249	60.6272	60.6272	58.8751	68.0168	60.932	67.5597	79.3744	68.7383	82.6277	79.6246	82.878	95.7664	46.5104	49.9128	44.1549	46.3141	44.94	42.9117
	15.625	104.977	105.218	103.736	107.059	101.655	106.899	99.9845	105.369	101.563	104.812	111.311	107.04	93.9977	93.8622	97.9277	97.7922	94.6753	92.5071	113.041	105.041	109.544	111.558	102.446	102.711	108.117	111.148	100.64	99.9326	108.42	101.347	93.385	88.5094	90.7948	90.5663	89.7283	91.4043	111.032	96.8926	99.7706	106.653	108.655	103.024	69.2803	72.8135	62.0829	65.0273	67.2519	69.1494
	7.8125	103.816	94.9693	94.9693	101.134	100.093	107.179	98.4992	112.425	104.719	103.141	98.592	95.2499	103.111	98.1988	101.282	103.416	95.6917	100.367	103.346	106.949	100.856	107.002	107.796	103.452	103.368	104.075	108.724	111.957	107.713	105.995	93.1564	98.3367	91.9375	91.2519	96.8131	96.356	109.531	93.7643	106.027	100.647	97.5182	93.8895	87.0774	88.386	84.5256	91.9847	83.8059	79.4875
	epi-CSG (nM)	A549						HCT116						HEK293T						HeLa						HepG2						Jurkat						MCF7						PC3
24 h	2000	102.852	100.461	98.3347	95.5709	76.703	81.9116	108.107	112.657	102.223	97.2803	94.1423	91.0042	80.1461	73.4297	80.7991	70.8178	66.62	64.8476	106.1	99.5182	97.5613	89.9563	82.0844	92.7581	74.1469	65.7547	64.0025	75.1614	60.0369	60.0369	135.944	123.647	122.835	121.674	122.951	122.603	90.6867	112.859	92.035	98.9263	107.166		112.761	105.202	105.771	99.7562	93.0913	92.6036
	1000	94.7737	98.6536	96.5276	84.0907	81.699	90.3623	109.99	102.301	102.615	97.6726	98.5356	92.3379	97.4036	93.8588	91.3402	82.8514	77.5342	87.2357	100.052	103.165	100.185	98.6287	92.7137	94.3592	78.7581	64.9247	63.2647	70.9192	60.0369	57.0858	130.491	118.31	118.078	117.266	117.73	115.99	104.17	99.3758	105.368	101.024	96.6792		109.184	99.7562	103.251	96.6676	96.2612	85.126
	500	111.941	97.5906	108.486	95.7304	100.035	94.7737	112.735	108.107	101.203	113.834	98.1433	100.497	93.8588	93.2991	97.0305	84.1573	82.6648	101.322	110.637	108.502	104.855	108.057	102.365	109.08	77.2825	62.5269	72.8558	71.3803	70.1814	67.7836	135.48	116.106	115.642	107.289	112.51	106.477	89.9376	94.432	103.421	94.1323	99.226		116.337	107.64	100.813	94.8794	96.1799	94.6356
	250	100.886	111.356	120.232	114.811	111.25	111.675	117.364	113.441	100.575	101.124	114.226	107.479	106.266	92.8327	97.0305	93.579	85.0902	96.7506	117.619	113.839	110.548	108.591	104.366	106.901	105.41	84.1992	102.367	105.226	104.949	94.3437	118.89	118.078	112.742	107.869	111.234	112.162	105.818	102.822	96.9788	95.181	101.623		120.645	109.754	106.99	100.325	97.7242	90.4091
	125	115.768	106.573	103.703	103.171	104.766	104.234	106.93	103.4	103.164	100.34	112.186	105.204	113.448	97.217	103.747	98.1499	90.1275	93.3924	115.173	108.813	108.546	102.631	96.4495	105.344	105.41	105.134	105.226	111.681	99.6926	104.212	135.712	116.106	114.25	112.974	117.498	111.35	97.7278	103.87	98.4769	107.166	91.7353		118.125	112.436	108.697	100	97.6429	87.4831
	62.5	93.6044	107.636	103.437	103.437	108.911	102.959	103.87	104.106	99.5554	100.732	105.832	102.694	117.086	111.676	103.094	99.7357	91.9932	95.8178	108.013	108.947	100.808	97.6948	98.5842	103.699	107.624	113.71	105.318	108.362	92.3148	101.076	127.243	121.558	119.702	111.698	117.034	117.73	104.619	87.6904	89.3383	85.4432	92.035		119.588	112.923	104.552	103.007	98.9434	90.2465
	31.25	102.48	102.906	104.341	94.4548	100.567	96.1024	103.007	96.8881	99.3201	100.34	100.575	99.477	112.236	109.157	107.012	103.933	94.3252	93.7656	105.656	102.276	98.1395	99.0735	109.747	103.521	105.503	103.75	110.759	84.937	99.3237	100.615	128.287	115.526	116.57	112.858	112.742	114.25	96.829	93.2335	84.0949	86.0425	91.7353		119.182	113.492	111.135	107.722	105.933	97.5616
	15.625	102.959	105.669	106.945	101.63	100.035	91.2127	108.891	99.7908	101.281	101.124	101.752	96.182	115.874	114.941	114.475	103.84	104.12	99.176	108.28	106.056	102.098	99.029	108.68	105.078	106.425	104.304	94.1592	96.7415	93.3292	97.5715	129.679	115.178	116.802	113.786	115.526	115.178	95.4806	96.2297	95.181	87.0911	81.2484		115.606	105.446	103.983	104.47	98.9434	92.4411
	7.8125	84.7816	106.52	101.471	103.065	103.862	100.089	115.56	100.183	103.556	99.6339	95.9467	87.5523	112.422	109.997	86.3961	105.799	97.7767	100.202	107.301	110.548	107.435	102.631	110.459	96.5829	98.5859	101.998	98.1248	99.5082	97.1104	96.1881	124.923	115.758	115.526	112.394	117.846	118.194	93.6829	90.0874	98.3271	95.9301	94.5818		109.835	102.682	101.626	103.82	98.6995	95.3671
	epi-CSG (nM)	A549						HCT116						HEK293T						HeLa						HepG2						Jurkat						MCF7						PC3
48 h	2000	34.0417	33.3926	34.2736	29.7295	30.3323	32.0479	33.9813	34.2146	27.8577	26.1664	31.8235	31.8235	43.4058	41.6011	41.7399	40.4211	35.2152	39.1717	43.7723	40.1636	40.1636	37.5621	34.2052	31.6875	74.1469	65.7547	64.0025	75.1614	60.0369	60.0369	27.9753	24.9021	24.0886	24.9021	24.4501	25.1732	78.1052	57.673	69.8537	60.4235	59.3757	63.6979	55.2012	46.4139	47.7279	45.6748	45.5927	42.3077
	1000	36.3138	38.1221	35.5255	34.3199	34.6909	33.9954	32.5233	32.6983	35.7893	31.8235	32.64	31.007	60.4813	48.9588	52.7765	54.0953	53.8871	52.4294	46.3739	42.6394	40.7091	38.1076	34.5828	31.3938	78.7581	64.9247	63.2647	70.9192	60.0369	57.0858	30.235	25.354	25.9867	25.806	25.9867	27.3426	69.4608	76.1406	66.8413	66.3174	61.0784	64.2218	53.8872	48.5491	46.3318	46.0854	49.0419	43.0468
	500	51.7542	49.575	49.0649	47.3957	48.5549	49.8995	41.9129	50.661	47.0451	40.9798	41.3297	43.5459	130.032	129.061	113.304	122.883	112.888	117.122	71.8022	62.5708	63.6198	54.1786	53.8429	61.0183	77.2825	62.5269	72.8558	71.3803	70.1814	67.7836	59.5209	45.5107	42.8894	51.2956	42.6183	41.8952	63.6979	81.5106	68.9369	72.2113	72.6042	67.1033	55.3655	48.2206	49.2061	45.839	47.4815	43.2111
	250	111.059	108.323	105.263	99.8377	104.15	111.244	111.606	100.817	107.29	100.875	100.525	96.2092	121.911	121.286	128.644	115.039	129.824	129.963	118.421	110.239	103.357	98.909	90.0553	92.8247	105.41	84.1992	102.367	105.226	104.949	94.3437	118.093	106.613	104.444	104.354	104.534	108.06	95.394	88.5833	103.383	98.9304	95.9179	98.6684	71.2154	64.6455	64.3991	61.7711	58.9789	55.6118
	125	109.529	101.043	100.672	95.4328	102.481	109.25	101.925	106.24	93.0599	95.451	98.3087	100.525	128.852	131.56	111.846	108.376	119.343	123.855	112.169	107.721	104.868	97.1047	93.7059	96.3914	105.41	105.134	105.226	111.681	99.6926	104.212	127.132	117.912	114.116	113.483	116.647	118.093	118.577	103.122	108.23	95.0011	94.6082	105.741	86.2442	83.9447	82.7128	77.9496	77.6211	74.0898
	62.5	108.416	106.468	105.726	100.719	103.733	106.932	107.465	107.407	105.191	94.0513	99.7084	97.2006	139.472	125.521	126.423	126.076	123.508	123.438	113.847	106.126	98.1957	93.6639	90.6427	95.4682	107.624	113.71	105.318	108.362	92.3148	101.076	129.391	119.177	120.895	116.647	118.816	125.505	106.658	97.0967	91.4647	93.1674	107.444	91.2028	97.9058	93.7175	91.9108	83.3698	85.1766	91.9929
	31.25	110.549	106.051	105.309	100.255	107.257	106.793	104.957	99.0669	103.033	93.818	97.2589	96.3841	114.137	128.644	139.056	110.458	115.386	123.785	111.665	109.273	100.755	98.4474	98.6153	96.8529	105.503	103.75	110.759	84.937	99.3237	100.615	121.708	120.895	122.703	123.426	122.431	124.601	110.456	95.787	105.217	100.764	100.24	93.6913	102.751	85.9157	92.3214	91.418	96.1812	91.0074
	15.625	104.845	106.283	105.031	101.275	99.745	100.765	98.8919	105.949	104.491	100.875	99.5918	98.7753	145.234	134.197	122.883	123.924	130.449	115.525	110.406	106.588	103.567	103.986	103.734	100.546	106.425	104.304	94.1592	96.7415	93.3292	97.5715	125.505	117.912	118.093	118.183	115.562	120.353	111.242	96.1799	94.8701	96.9657	100.633	95.787	108.418	93.3069	98.5628	90.8431	90.9253	84.8481
	7.8125	102.805	102.713	107.627	106.005	104.521	108.926	99.7084	108.34	105.949	96.3841	97.9588	99.5334	138.639	128.019	126.978	109.417	128.367	117.052	105.581	101.175	103.734	106.126	101.636	102.14	98.5859	101.998	98.1248	99.5082	97.1104	96.1881	125.866	117.912	116.827	121.437	118.454	119.901	118.184	102.991	105.348	107.837	106.003	95.0011	87.9688	85.2587	96.5097	102.998	93.7996	85.1766
	epi-CSG (nM)	A549						HCT116						HEK293T						HeLa						HepG2						Jurkat						MCF7						PC3
72 h	2000	8.81343	8.17245	7.62304	7.80618	6.8905	7.1652	36.9869	41.0063	38.1842	34.1648	30.8295	34.7634	25.2584	27.6726	29.7953	29.6289	32.7922	34.1658	34.0954	27.5841	31.1066	30.6796	27.2638	28.1178	21.2049	22.3102	21.647	19.8784	20.7627	20.9838	6.77428	6.0598	6.13919	6.45674	6.13919	6.29796	34.8798	33.8676	34.1206	31.7166	35.639	32.9819	31.8475	27.7832	28.2421	27.1933	25.2922	25.62
	1000	10.1869	9.13392	9.45441	9.59176	9.27127	8.0351	44.3415	41.0063	38.7828	38.6117	39.809	35.362	43.6143	46.1533	45.529	47.6517	44.1554	43.6559	41.7274	41.6207	46.691	37.9381	37.6712	30.8397	22.4208	21.2049	22.3102	23.3051	21.2049	20.9838	6.85367	6.21858	9.07648	5.90103	6.45674	5.98042	34.3737	32.2227	34.7533	33.6145	33.9941	36.6512	31.6508	27.4555	25.7511	27.7832	27.0622	24.6367
	500	38.3899	39.214	46.5395	45.0286	43.1972	52.3999	52.9789	45.0256	37.671	48.4464	41.3484	45.5388	95.9764	94.1866	102.428	102.178	99.5144	106.341	75.4581	68.5198	73.5367	66.7586	66.5451	70.3878	29.2741	27.7266	26.9528	28.5004	28.1687	28.0582	9.39402	8.83832	9.39402	8.83832	8.99709	9.39402	39.3083	35.7655	34.1206	35.0063	33.8676	37.1573	33.3552	30.4053	27.8488	27.8488	29.0287	30.7331
	250	110.042	111.736	106.837	102.442	103.495	96.7188	97.7053	100.527	97.9618	98.7315	101.212	99.1591	95.3521	120.867	119.577	111.71	124.613	122.282	101.183	109.509	106.253	98.6746	103.745	95.2588	88.5225	88.9646	85.5379	88.5225	82.5534	84.9853	74.0143	72.4266	74.7288	70.9976	73.2204	75.7608	73.0915	75.8752	73.8507	80.8098	78.2792	84.7322	49.6121	48.2356	48.4322	49.481	45.7446	47.58
	125	114.803	114.712	110.225	108.531	103.907	102.442	109.421	92.3176	97.7908	92.061	106.514	99.0735	116.372	120.284	120.493	107.007	122.033	108.63	112.071	114.579	107.054	110.47	113.192	102.998	124.889	120.91	108.419	98.5814	110.851	102.671	97.9889	92.9082	91.0823	89.7327	93.1463	95.0516	105.23	105.736	98.2708	89.5403	109.026	103.838	75.112	78.3896	76.0953	72.5554	73.0143	74.0631
	62.5	116.223	112.652	105.601	104.136	105.876	99.6948	108.481	100.014	101.468	100.784	98.4749	101.981	117.912	108.88	113.541	110.794	117.829	120.409	101.076	110.31	104.706	99.7954	100.329	95.419	108.419	107.977	109.193	104.772	109.525	96.9234	96.9569	98.3858	94.0196	93.4639	99.9735	95.9249	85.9975	102.193	99.7891	97.132	87.2628	102.573	96.3509	86.3214	90.0579	80.7495	81.0117	81.0772
	31.25	116.131	113.476	108.623	100.473	102.808	100.931	106.086	102.58	104.119	93.0017	102.922	103.777	102.678	109.046	113.958	116.871	106.299	108.297	106.627	102.891	109.456	102.197	106.307	101.29	115.052	108.309	95.9285	100.018	98.692	97.0339	94.4165	96.5599	96.9569	90.8441	96.5599	95.6867	107.507	97.3851	103.712	91.3117	100.675	90.8056	100.022	93.5977	87.1081	92.09	81.2083	87.7636
	15.625	114.849	107.203	109.081	105.326	99.4659	100.473	106.514	101.212	92.4031	92.8307	103.777	101.639	112.917	111.46	117.163	108.047	110.794	116.83	91.3628	108.228	103.585	99.8488	102.731	93.8178	106.319	103.335	107.977	92.6124	102.892	95.4864	96.6393	97.8301	95.5279	94.8135	98.7827	99.1003	104.724	97.0055	98.1442	100.042	96.3728	92.7035	101.071	105.79	93.8599	89.9268	98.2519	87.5014
	7.8125	108.165	106.608	104.136	101.206	107.432	99.6948	107.882	101.725	103.606	96.679	101.725	100.869	111.502	111.044	112.418	122.199	119.66	112.543	105.239	106.467	97.7139	91.4695	104.652	106.36	105.435	118.81	100.461	94.7126	98.4709	98.4709	100.212	98.4652	97.3538	97.3538	98.7827	97.195	105.609	99.5361	100.928	99.5361	103.205	96.1198	91.4345	94.9743	86.0592	93.1389	93.5322	87.698
[truncated: 6 more columns]

## Sheet: Figure 4c
	Figure 4c		Relative fluorescence at 0 sec
		time (sec)	DMSO			Baf			CSG
		0	1	1	1	1	1	1	1	1	1
		300	0.86413	0.882411	0.840206	0.986486	1.05316	0.994667	0.963855	1.03373	0.971129
		900	0.766304	0.835968	0.837629	0.941441	1.16349	0.986667	0.96988	1.12798	0.947507
		1800	0.788043	0.838933	0.78866	0.963964	1.25577	1.03467	0.996988	1.26984	0.950131

## Sheet: Figure 5a
	Figure 5a		Relative cell viability % to DMSO-treated cells
		CSG (nM)											CSG (nM)
	48 h	1.95312	3.90625	7.8125	15.625	31.25	62.5	125	250	500		48 h	1.95312	3.90625	7.8125	15.625	31.25	62.5	125	250	500
	+ vehicle	104.148	109.059	107.608	106.436	101.079	59.3936	56.157	58.7798	56.2128		+ vehicle	108.276	107.379	105.809	105.629	87.194	47.946	45.2996	42.8774	45.2547
		106.157	101.749	107.775	107.273	109.17	63.9695	55.8222	57.7195	57.7753			101.547	99.1702	104.553	101.054	85.9829	49.0674	41.4869	43.4157	42.6532
		108.668	112.574	110.677	111.179	107.496	61.849	56.6592	57.2173	58.1101			101.772	102.131	102.131	102.983	87.2837	50.727	43.5951	42.0252	42.8326
	+ cholesterol	114.081	112.295	110.175	107.831	109.17	72.061	66.8155	64.1369	64.8066		+ Fe	99.6636	100.875	98.6768	104.239	105.853	102.31	104.463	99.3047	92.2177
		112.407	110.677	113.021	111.124	107.217	77.0833	65.0298	64.1927	61.7373			98.9459	98.004	99.7084	103.656	105.853	105.136	102.265	100.695	91.2309
		106.269	105.431	107.608	107.05	101.637	69.6056	62.8534	61.849	56.157			101.996	97.376	101.996	104.239	104.553	106.257	102.31	99.529	90.5132
												+ Na	103.207	105.54	104.642	107.513	91.0515	51.1756	43.4605	43.2811	43.5951
		CSG (nM)											101.951	105.046	102.265	106.84	90.9169	50.727	45.6136	44.6716	49.202
	72 h	1.95312	3.90625	7.8125	15.625	31.25	62.5	125	250	500			105.27	102.31	107.154	103.162	90.2441	53.3286	45.4342	43.9539	41.8009
	+ vehicle	101.109	113.309	110.895	103.914	63.6621	23.5403	20.5393	16.8207	11.9278
		116.832	127.987	125.835	111.156	65.2278	24.7798	20.4741	19.2345	15.3855			CSG (nM)
		121.529	121.463	125.052	110.895	75.8617	21.2569	20.3436	20.2131	15.7117		72 h	1.95312	3.90625	7.8125	15.625	31.25	62.5	125	250	500
	+ cholesterol	118.528	121.985	131.967	106.785	72.4693	34.3699	28.3027	28.107	20.2131		+ vehicle	106.371	111.159	112.802	102.757	27.1444	16.1145	15.786	13.6739	11.1863
		119.115	122.051	121.985	112.656	65.4887	32.7389	26.2151	27.9113	18.2559			107.967	111.863	110.22	109.61	29.9605	14.3779	17.6634	15.6452	12.3127
		98.6952	99.6738	102.022	98.7605	67.5764	31.6299	23.0184	19.9522	10.884			106.278	113.459	107.357	103.321	26.2995	13.4392	16.7716	15.2697	10.67
												+ Fe	114.961	109.563	116.228	112.238	102.664	93.2765	92.6194	90.2726	63.3316
													112.614	119.232	103.039	110.643	104.119	103.743	93.4642	82.3875	62.6276
													94.3091	103.18	103.602	104.823	93.7928	90.6481	76.4736	61.5012	57.1362
												+ Na	113.506	112.661	107.826	107.029	25.3608	14.7534	15.4105	15.0819	13.0637
													100.692	101.584	98.8618	100.598	20.9958	15.6921	14.4718	14.0024	12.9698
													111.534	114.069	98.3455	105.245	26.4873	12.2189	18.3205	14.9411	9.26194

## Sheet: Figure 5c
	Figure 5c		Relative fluorescence intensity (% to DMSO-treated cells)
				CSG
	DMSO	Fe	DFO	3 h	6 h	9 h	12 h	24 h
	109.67	145.53	8.74782	59.6798	60.658	41.2548	28.7888	20.953
	111.161	130.547	8.59293	46.96	75.4106	32.4072	30.2999	19.3247
	101.852	126.79	7.88475	57.3178	70.113	38.95	28.477	23.1682
	120.051	116.712	9.41116	61.2276	54.052	35.0269	35.9807	21.1853
	93.864	126.934	9.54771	51.3029	66.8319	31.7652	44.2771	21.8456
	94.5997	161.554	10.4403	43.0554	51.201	49.9487	27.1585	29.6509
	90.4688	105.593	12.3906	55.5071	41.2151	34.2861	24.6345	20.8725
	111.306	131.724	17.3886	52.3952	47.3411	45.937	27.2206	14.5559
	94.4499	135.147	5.78568	50.9004	52.709	41.9661	35.6302	19.3614
	88.5552	138.232	14.7465	69.3039	69.846	37.1729	31.3576	21.2067
	89.189	104.261	11.2647	48.3244	53.7249	44.2384	30.2969	24.8577
	102.354	114.164	20.4129	75.6195	46.0858	50.4612	23.262	23.0561
	92.4792	127.286	10.2111	68.9014	47.282	40.5181	33.8184	20.0818
		102.075	12.4793	64.847	71.6567	38.6697	35.3224	28.6401
		139.679	10.5575	65.7375	52.7977	30.4599	24.3767	27.8259
		103.172	6.41235	52.0569	40.0769	42.5999	23.9365	32.4428
		122.15	17.2776	60.1658		30.4874	25.1144	28.0328
		109.293		49.3067		45.6924	19.6314	18.9334
		134.652		48.6933		37.9198	30.8145	19.7129
		141.77				36.1152	15.6574
						51.8735
						29.9219

## Sheet: Figure 5d
	Figure 5d		Relative TFRC level (ratio to DMSO-, DW-treated cells)
	DMSO			CSG			DFO
	DW	Fe	Na	DW	Fe	Na	DW	Fe	Na
	1.00572	0.297685	1.06038	3.11489	1.01043	3.13674	2.14671	0.446263	2.93192
	1.00023	0.283321	1.06549	2.9041	0.291829	2.26749	2.26973	0.613219	2.89286
	1.00046	0.412738	1.12814	3.24028	1.40216	2.26382	2.41145	0.65798	2.10096

## Sheet: Figure 5g
	Figure 5g		average mitochondrial perimeter
	DMSO	CSG	CSG+Fe	CSG+Na
	8.27123	5.81497	7.86864	6.03556
	9.47125	5.73932	9.54326	6.10191
	8.50432	6.16503	8.87928	5.56187
	8.33408	4.91287	7.72609	5.20189
	7.2173	5.65088	7.50591	6.19289
	9.91278	5.9071	7.85352	5.52644
	9.48973	5.47663	7.85671	5.87462
	9.05616	5.19912	8.08221	5.95904
	8.99822	5.60354	7.47094	5.45396
	8.85578	5.2819	9.55879	5.43576
	9.0771	5.82416	8.60981	5.11369
	8.36378	5.25716	8.61532	5.19537

## Sheet: Figure 5h
	Figure 5h		oxygen consumption rate (pmol/min)
	time (min)	DMSO			CSG			CSG+Fe			CSG+Na
	1.38	290.77	293.82	271.32	139.98	156.36	139.38	264.15	329.47	265.02	125.1	147.08	118.42
	9.89	295.95	297.08	275.9	140.79	157.21	144.53	260.81	314.4	263.11	120.7	148.7	116.48
	18.39	298.58	294.65	274.15	139.81	156.08	144.99	257.99	309.47	261.88	119.67	147.72	116.49
	27.01	126.9	124.08	124.89	126.98	133.19	124.29	161.65	196.57	129.74	85.44	129.93	107.78
	35.52	123.71	119.75	126.67	125.2	133.06	124.41	129.84	151.51	126.58	91.08	125.78	101.77
	44.03	124.47	125.3	129.21	126.93	137.79	128.26	129.08	150.13	128.35	95.17	128.63	102.81
	52.64	272.37	273.12	276.22	127.81	136.8	128.84	268.7	322.68	286.33	91.21	131	102.58
	61.15	249.92	265	271.1	126.25	137.26	127.47	265.48	353.89	288.51	93.32	132.41	102.88
	69.64	236.75	248.76	252.59	127.06	137.99	129.67	256.02	330.27	282.85	96.47	132.28	107.05
	78.26	70.15	74.18	81.36	120.55	127.81	119.63	93.81	108.87	86.29	96.66	125.2	100.47
	86.76	68.17	75.64	80.79	119.47	129.07	118.83	93.51	110.74	85.71	97.52	126.78	99.48
	95.26	66.15	76.62	79.93	122.73	131.84	122.69	91.62	108.65	85.35	101.17	128.22	103.13

## Sheet: Supplementary Figure 2c
	Supplementary figure 2c			cell portion (%)
		PI- Annexin-	PI+ Annexin-	PI- Annexin+	PI+ Annexin+
	DMSO	94.5	0.094	2.65	2.72
	CSG 24 h	86.5	0.37	4.69	8.44
	CSG 48 h	34.1	2.1	18.9	44.9
	Eto	29.3	1.14	22.7	46.9

## Sheet: Supplementary Figure 2d
	Supplementary Figure 2d			(% to max)
	DMSO				CSG 24 h				CSG 48 h
	Nuclei	AIF	TOMM20		Nuclei	AIF	TOMM20		Nuclei	AIF	TOMM20
	0	0	0		0	0	0		0	0	0
	0	0	0		0	0	0		0	0	0
	0	0	0		0	0	0		0	0	0
	0	0	0		0	0	0		0	0	0
	0	0	0		0	0	0		0	0	0
	0	0	0		0	0	0		0	0	0
	0	0	0		0	0	0		0	0	0
	0	0	0		0	0	0.00121569		0	0	0
	0	0	0		0	0	0.000784314		0.000240964	0	0
	0	0	0		0	0	0.000156863		0.00445783	0	0
	0	0	0		0	0	0.0014902		0.00445783	0	0
	0	0	0		0	0	0.00027451		0.00578313	0	0
	0	0	0.000117647		0	0	0.00117647		0.00566265	0	0
	0	0	0		0	0	0.000666667		0.00608434	0	0
	0	0	0		0	0	0.00254902		0.00518072	0	0
	0	0	0.000313726		0	0.000431372	0.00458824		0.00644578	0	0
	0	0	0.000470588		0	0.00447059	0.00670588		0.00692771	0	0
	0	0.000980392	0.00396078		0	0.01	0.00823529		0.00662651	0	0
	0	0.00235294	0.00505882		0	0.01	0.01		0.0063253	0	0
	0	0.00235294	0.00505882		0	0.01	0.00843137		0.0063253	0	0
	0	0.00156863	0.00615686		0	0.01	0.00843137		0.0063253	0	0
	0	0.00352941	0.00827451		0	0.00427451	0.00556863		0.00722892	0	0
	0	0.00513725	0.00584314		0	0.00113725	0.00282353		0.00753012	0	0
	0	0.00513725	0.00584314		0	0.000784314	0.00247059		0.00692771	0	0
	0	0.00247059	0.00235294		0	0.000470588	0.00141176		0.00771084	0	0
	0	0.000980392	0.00105882		0	0.000392157	0.00247059		0.00837349	0	0
	0	0.000980392	0.00105882		0	0.000666667	0.00254902		0.00855422	0	0
	0	0.000901961	0.00152941		0	0.00105882	0.00301961		0.00981928	0	0
	0	0.000509804	0.00188235		0	0.00027451	0.00184314		0.00981928	0	0
	0	0.00054902	0.002		0	0.000666667	0.00054902		0.00879518	0	0
	0	0	0.000666667		0	0	0.00054902		0.00879518	0	0
	0	0	0.00141176		0	0.000588235	0		0.00777108	0	0
	0	0	0.00184314		0	0	0		0.00710843	0	0
	0	0	0.00490196		0	0	0		0.00710843	0	0
	0	0	0.00835294		0	0	0		0.00771084	0	0
	0	0	0.00866667		0	0	0		0.01	0	0
	0	0	0.00952941		0	0	0		0.00783133	0	0
	0	0	0.0085098		0	0	0		0.00783133	0	0
	0	0	0.00956863		0	0	0		0.0086747	0	0
	0	0.00254902	0.01		0	0	0		0.00801205	0	0
	0	0.00333333	0.01		0	0	0		0.00831325	0	0
	0	0.00333333	0.01		0	0	0		0.00801205	0	0
	0	0.0025098	0.00603922		0	0	0.000901961		0.00644578	0	0
	0	0.000705882	0.00298039		0	0	0.00588235		0.0063253	0	0
	0	0.00156863	0.00203922		0	0.000901961	0.00647059		0.00656626	0	0
	0	0.00156863	0.00203922		0	0.0014902	0.00482353		0.00662651	0	0
	0	0	0.000666667		0	0.00352941	0.00615686		0.00662651	0	0
	0	0	0.000117647		0	0.00403922	0.00392157		0.00704819	0	0
	0	0	0.000117647		0	0.00313725	0.00235294		0.00704819	0	0
	0	0	0.000117647		0	0.00313725	0.00235294		0.00692771	0	0
	0	0.000745098	0.000431372		0	0.000705882	0.00027451		0.00825301	0	0
	0	0.000784314	0.000745098		0	0.000196078	0		0.00740964	0	0
	0	0.000901961	0.00152941		0	0.000313726	0.000627451		0.00783133	0	0
	0	0	0.00180392		0	0.00164706	0.00176471		0.00831325	0	0
	0	0	0.00196078		0	0.00278431	0.0034902		0.00795181	0	0
	0	0	0.00278431		0	0.00737255	0.00639216		0.00542169	0	0
	0	0	0.00294118		0	0.00819608	0.00615686		0.00542169	0	0
	0	0	0.00196078		0	0.01	0.00521569		0.00524096	0	0
	0	0	0		0	0.00929412	0.00458824		0.00680723	0	0
	0	0	0		0	0.0085098	0.00513725		0.005	0	0
	0	0	0		0	0.00717647	0.00509804		0.00506024	0	0
	0	0	0		0.000287356	0.00831372	0.00780392		0.00554217	0	0
	0	0	0		0	0.00788235	0.00792157		0.00566265	0	0
	0	0	0		0	0.00819608	0.0072549		0.00536145	0	0
	0	0	0		0.000402299	0.00956863	0.00784314		0.00512048	0	0
	0	0	0		0.000114942	0.00823529	0.00611765		0.00512048	0	0
	0	0	0		0.00183908	0.00580392	0.00415686		0.00548193	0	0
	0	0	0		0.00287356	0.00219608	0.0027451		0.005	0	0
	0	0	0		0.00557471	0.000941177	0.002		0.00596386	0	0
	0	0	0		0.00557471	0.000941177	0.002		0.0053012	0	0
	0	0	0		0.00701149	0.00203922	0.00180392		0.00596386	0	0
	0	0	0		0.00626437	0.00427451	0.00301961		0.00596386	0	0
	0.0031746	0	0		0.00551724	0.00501961	0.0032549		0.00626506	0	0
	0.00582011	0	0		0.00494253	0.00235294	0.00278431		0.00566265	0	0
	0.00703704	0	0		0.00488506	0.00298039	0.00239216		0.00566265	0	0
	0.00634921	0	0		0.00494253	0.000509804	0.00054902		0.00656626	0	0
	0.00645503	0	0		0.00494253	0	0		0.00608434	0	0
	0.00455027	0	0		0.00603448	0	0		0.00578313	0	0
	0.00444444	0	0		0.00603448	0	0		0.00548193	0	0
	0.00386243	0	0		0.0054023	0	0		0.00590361	0	0
	0.00306878	0	0		0.00586207	0	0		0.00795181	0	0
	0.00312169	0	0		0.00637931	0	0		0.0076506	0	0
	0.00312169	0	0		0.00609195	0	0		0.00915663	0	0
	0.00391534	0	0		0.0062069	0	0		0.00915663	0	0
	0.0052381	0	0		0.00568966	0	0		0.00861446	0	0
	0.00486772	0	0		0.00632184	0	0		0.00789157	0	0
	0.00455027	0	0		0.00586207	0	0		0.00771084	0	0
	0.00502645	0	0		0.00522989	0	0		0.00795181	0	0
	0.0052381	0	0		0.00528736	0	0		0.0076506	0	0
	0.0052381	0	0		0.00494253	0	0		0.00825301	0	0
	0.00582011	0	0		0.00517241	0	0		0.00825301	0	0
	0.00650794	0	0		0.00609195	0.000156863	0		0.00825301	0	0
	0.00587302	0	0		0.00689655	7.84314e-05	0		0.00825301	0	0
	0.00592593	0	0		0.00724138	0	0		0.00753012	0	0
	0.00550265	0	0		0.00758621	0	0		0.00777108	0	0
	0.00513227	0	0		0.00827586	0	0		0.00728916	0	0
	0.00539682	0	0		0.00896552	0	0		0.00572289	0	0
	0.00550265	0	0		0.00804598	0	0		0.00536145	0	0
	0.00624339	0	0		0.00890805	0	0		0.0053012	0	0
	0.00619048	0	0		0.00936782	0	0		0.00584337	0	0
	0.00518519	0	0		0.00867816	0	0		0.00487952	0	0
	0.00645503	0	0		0.00787356	0	0		0.00572289	0	0
	0.00587302	0	0		0.00752874	0	0		0.00572289	0	0
	0.0057672	0	0		0.00787356	0	0		0.00668675	0	0
	0.00502645	0	0		0.00770115	0	0		0.00692771	0	0
	0.005291	0	0		0.00752874	0	0		0.00644578	0	0
	0.00560847	0	0		0.00706897	0	0		0.0060241	0	0
	0.00513227	0	0		0.00632184	0	0		0.00566265	0	0
	0.00571429	0	0		0.0066092	0	0		0.00596386	0	0
	0.00550265	0	0		0.0054023	0	0		0.00614458	0	0
	0.00518519	0	0		0.00689655	0	0		0.00620482	0	0
	0.00518519	0	0		0.00695402	0	0		0.00620482	0	0
	0.00592593	0	0		0.00787356	0	0		0.00608434	0	0
	0.00730159	0	0		0.00770115	0	0		0.00668675	0	0
	0.00761905	0	0		0.00798851	0	0		0.00698795	0	0
	0.00719577	0	0		0.00827586	0	0		0.00584337	0	0
	0.0057672	0	0		0.00758621	0	0		0.00512048	0	0.000509804
	0.005291	0	0		0.00758621	0	0		0.00475904	0	0
	0.00380952	0	0		0.00735632	0	0		0.00506024	0	0.000352941
	0.00380952	0	0		0.00798851	0	0		0.00560241	0	0.000745098
	0.00349206	0	0		0.00850575	0	0		0.00560241	0	0.000745098
	0.00402116	0	0		0.00925287	0	0		0.00777108	0	0.00164706
	0.00343915	0	0		0.01	0	0		0.00903615	0	0.00270588
	0.00343915	0	0		0.01	0	0		0.00493976	0.000627451	0.00423529
	0.00386243	0	0		0.00867816	0	0		0.000783133	0.00141176	0.00388235
	0.00402116	0	0		0.00885058	0	0		0	0.000745098	0.00282353
	0.00296296	0	0		0.00798851	0	0		0	0.000901961	0.00517647
	0.00243386	0	0		0.00758621	0	0		0	0.000509804	0.00419608
	0.00349206	0	0		0.00741379	0	0		0	0.000470588	0.00415686
	0.00354497	0	0		0.00758621	0	0		0	0.000470588	0.00415686
	0.00365079	0	0		0.00770115	0	0		0	0.00121569	0.00356863
	0.00328042	0	0		0.00833333	0	0		0	0.0012549	0.00333333
	0.00301587	0	0		0.00896552	0	0		0	0.000392157	0.00262745
	0.00301587	0	0		0.00856322	0	0		0	0.0014902	0.00278431
	0.0026455	0	0		0.00735632	0	0		0	0.002	0.00329412
	0.00243386	0	0		0.00735632	0	0		0	0.0034902	0.004
	0.0031746	0	0		0.0066092	0	0		0	0.0032549	0.00341176
	0.00333333	0	0		0.0066092	0	0		0	0.00392157	0.00368628
	0.00412698	0	0		0.00718391	0	0		0	0.00392157	0.00368628
	0.00465609	0	0		0.00775862	0	0		0	0.00701961	0.00490196
	0.00486772	0	0		0.00867816	0	0		0	0.00823529	0.00717647
	0.00460318	0	0		0.00885058	0	0		0	0.01	0.00819608
	0.00402116	0	0		0.00873563	0	0		0	0.00917647	0.00913726
	0.00380952	0	0		0.00977012	0	0.000156863		0	0.00756863	0.01
	0.004709	0	0		0.00902299	0	0		0	0.00682353	0.00843137
	0.00507936	0	0		0.0091954	0	0		0	0.00458824	0.00666667
	0.00507936	0	0		0.0091954	0	0		0	0.00207843	0.00509804
	0.00518519	0	0		0.00798851	0	0		0	0.00207843	0.00509804
	0.00444444	0	0		0.00867816	0	0		0	0.00211765	0.0045098
	0.00497354	0	0		0.00793103	0	0		0	0.00282353	0.00427451
	0.00724868	0	0		0.00804598	0	0		0	0.00105882	0.00329412
	0.00783069	0	0		0.00827586	0	0		0	0.00145098	0.00298039
	0.00783069	0	0		0.00816092	0	0		0	0.000235294	0.00160784
	0.00677249	0	0		0.00775862	0	0		0	0	0.0014902
	0.00666667	0	0		0.00793103	0	0		0	0.000313726	0.00243137
	0.00666667	0	0		0.00856322	0	0		0	0.00172549	0.00164706
	0.00820106	0	0		0.00821839	0	0		0	0.0014902	0.00184314
	0.00851852	0	0		0.00781609	0	0		0	0.0014902	0.00184314
	0.00835979	0	0		0.00672414	0	0		0	0.00145098	0.00188235
	0.00973545	0	0		0.00747126	0	0		0	0.00101961	0.00168627
	0.00904762	0	0		0.00712644	0	0		0	0.000352941	0.00184314
	0.01	0	0		0.00689655	0	0		0	0	0.00505882
	0.00920635	0	0		0.00678161	0	0		0	0.00164706	0.00717647
	0.00888889	0	0		0.00712644	0	0		0	0.00129412	0.00941176
	0.00783069	0	0		0.00724138	0	0		0	0	0.00729412
	0.0068254	0	0		0.0058046	0	0		0	0.000980392	0.00541176
	0.00608466	0	0		0.0058046	0	0		0	0.000980392	0.00541176
	0.00587302	0	0		0.00505747	0	0		0	0.00223529	0.00341176
	0.00708995	0	0		0.00568966	0	0		0	0.0027451	0.00321569
	0.00804233	0	0		0.00534483	0	3.92157e-05		0	0.00611765	0.00501961
	0.00820106	0	0		0.00528736	0	0		0	0.00517647	0.00560784
	0.00698413	0	0		0.00494253	0	0		0	0.00364706	0.0065098
	0.00756614	0	0		0.00574713	0	0		0	0.00270588	0.00498039
	0.00820106	0	0		0.00563218	0	0		0	0.00443137	0.0052549
	0.00820106	0	0		0.00488506	0	0.000117647		0	0.000431372	0.006
	0.00825397	0	0		0.005	0	0.000156863		0	0.000431372	0.006
	0.00857143	0	0		0.00591954	0	0.000156863		0	0	0.00247059
	0.00857143	0	0		0.00591954	0	0.000156863		0	0	0.00145098
	0.00862434	0	0		0.00591954	0	0.000117647		0	0	0
	0.00809524	0	0		0.00568966	0	0		0	0	0
	0.00761905	0	0		0.00488506	0	0		0	0	0.0014902
	0.00730159	0	0		0.00442529	0	0		0	0.00184314	0.00286274
	0.0062963	0	0		0.00275862	0	0		0	0.00223529	0.0052549
	0.00544973	0	0		0.000689655	0.000313726	0.000431372		0	0.00768628	0.00615686
	0.005291	0	0		0	0.000313726	0.00105882		0	0.00768628	0.00615686
	0.00656085	0	0		0.000344828	0.000392157	0.00117647		0	0.00831372	0.00560784
	0.00566138	0	0		5.74713e-05	0.000666667	0.00294118		0	0.01	0.00866667
	0.0057672	0	0		0	0.002	0.00470588		0	0.00431373	0.00745098
	0.00539682	0	0		0	0.00262745	0.00411765		0	0.0032549	0.00709804
	0.00476191	0	0		0	0.00419608	0.00356863		0	0.00607843	0.00607843
	0.00571429	0	0		0	0.00309804	0.00192157		0	0.00439216	0.00447059
	0.00677249	0	0		0	0.00345098	0.00152941		0	0.00490196	0.00615686
	0.00555556	0	0		0	0.00156863	0.000901961		0	0.000666667	0.00745098
	0.00555556	0	0		0	0.000784314	0.000627451		0	0.000666667	0.00745098
	0.0062963	0	0		0	0.00117647	0.000588235		0	0.000431372	0.00658824
	0.00571429	0	0		0	0.000784314	0.000705882		0	0.000588235	0.00431373
	0.00571429	0	0		0	0.00141176	0.000745098		0	0	0.004
	0.00619048	0	0		0	0.00152941	0.00117647		0	0	0.00596078
	0.00587302	0	0		0	0.0032549	0.00215686		0	0	0.00415686
	0.00634921	0	0		0	0.00478431	0.00317647		0	0	0.00156863
	0.00730159	0	0		0	0.00494118	0.004		0	0	0
	0.00851852	0	0		0	0.00501961	0.00513725		0	0	0
	0.00910053	0	0		0	0.00470588	0.00631373		0	7.84314e-05	0
	0.00925926	0	0		0	0.00537255	0.00882353		0	7.84314e-05	0
	0.00814815	0	0		0	0.00772549	0.01		0	0.00027451	0
	0.00708995	0	0		0	0.00772549	0.01		0	0	0
	0.00587302	0	0		0	0.00792157	0.00811765		0	0	0
	0.00619048	0	0		0	0.00509804	0.00619608		0	0	0
	0.00587302	0	0		0	0.00407843	0.00384314		0	0	0
	0.00656085	0	0		0	0.00172549	0.00247059		0	0	0
	0.00862434	0	0		0	0.0012549	0.00203922		0	0	0
	0.00793651	0	0		0	0.00196078	0.00360784		0	0	0
	0.00862434	0	0.000627451		0	0.00247059	0.00403922		0	0	0
	0.00835979	0	0.000980392		0	0.00341176	0.00501961		0	0	0
	0.00756614	0	3.92157e-05		0	0.00341176	0.00501961		0	0	0
	0.00804233	0	0.000117647		0	0.00407843	0.00635294		0	0	0
	0.0031746	0	0		0	0.00537255	0.00615686		0	0	0
	0	0	0		0	0.00690196	0.006		0	0	0
	0	0	0		0	0.00745098	0.00501961		0	0	0
	0	0	0		0	0.00447059	0.00247059		0	0	0
	0	0.000156863	0.000705882		0	0.00321569	0.00231372		0	0	0
	0	0.000235294	0.00243137		0	0.00266667	0.00196078		0	0	0
	0	0.00239216	0.00329412		0	0.00211765	0.00188235		0	0	0
	0	0.00466667	0.00352941		0	0.00137255	0.00156863		0	0	0
	0	0.0032549	0.00266667		0	0.00294118	0.00321569		0	0	0
	0	0.00188235	0.00176471		0	0.00305882	0.00317647		0	0	0
	0	0.00423529	0.00129412		0	0.00470588	0.00564706		0	0	0
	0	0.00113725	0.00054902		0	0.00470588	0.0067451		0	0	0
	0	0	0.000666667		0	0.00764706	0.00803922		0	0	0
	0	0	0.00109804		0	0.00694118	0.00933333		0	0	0
	0	0	0.0012549		0	0.00521569	0.00866667		0	0	0
	0	0	0.00109804		0	0.00313725	0.00698039		0	0	0
	0	0.000941177	0.00262745		0	0.00235294	0.00458824		0	0	0
	0	0.00270588	0.00239216		0	0.000980392	0.00388235		0	0	0
	0	0.00576471	0.00380392		0	0.000980392	0.00388235		0	0	0
	0	0.00862745	0.0045098		0	0.00227451	0.004		0	0	0
	0	0.01	0.00396078		0	0.00454902	0.00639216		0	0	0
	0	0.00647059	0.00545098		0	0.00572549	0.00796078		0	0	0
	0	0.00192157	0.00631373		0	0.00788235	0.00815686		0	0	0
	0	0.00027451	0.00454902		0	0.00882353	0.00878431		0	0	0
	0	0.00027451	0.00454902		0	0.00658824	0.0072549		0	0	0
	0	0.000392157	0.00109804		0	0.00682353	0.00709804		0	0	0
	0	0.000431372	0.000705882		0	0.00854902	0.00866667		0	0	0
	0	0.0012549	0.000352941		0	0.00843137	0.01		0	0	0
	0	0	0.000117647		0	0.01	0.0085098		0	0	0
	0	0	0		0	0.00882353	0.00854902		0	0	0
	0	0.000588235	0		0	0.00592157	0.00686274		0	0	0
	0	0.000509804	0		0	0.00215686	0.0045098		0	0	0
	0	0	0.000196078		0	0.000352941	0.00215686		0	0	0
	0	0	0		0	0.000431372	0.00160784		0	0	0
	0	0.000470588	0		0	0	0.000980392		0	0	0
	0	0.00027451	0.00121569		0	7.84314e-05	0.000941177		0	0	0
	0	0	0.0027451		0	7.84314e-05	0.000980392		0	0	0
	0	0	0.00345098		0	0.000784314	0.00101961		0	0	0
	0	0	0.00164706		0	0.000627451	0.000980392		0	0	0
	0	0	0.000431372		0	0.000313726	0.00101961		0	0	0
	0	0	0.000784314		0	0.000470588	0.0014902		0	0	0
	0	0	0.00054902		0	0.000588235	0.00172549		0	0	0
	0	0	0		0	0.00129412	0.00176471		0	0	0
	0	0	0.000509804		0	0.00133333	0.00211765		0	0	0
	0	0.000117647	0.00172549		0	0.000509804	0.00180392		0	0	0
	0	0.00109804	0.00227451		0	0.000392157	0.00203922		0	0	0
	0	0.00109804	0.00227451		0	0.000196078	0.00152941		0	0	0
	0	0	0.00180392		0	0.000196078	0.00152941		0	0	0
	0	0	0		0	0	0.000862745		0	0	0
	0	0	0		0	0	0.00054902		0	0	0
	0	0	0		0	0	0.000470588		0	0	0
	0	0	0		0	0	0.00105882		0	0	0
	0	0	0.000117647		0	0.000470588	0.00290196		0	0	0
	0	0	0		0	0.00176471	0.00517647		0	0	0
	0	0	0		0	0.00172549	0.00541176		0	0	0
	0	0	0		0	0.00105882	0.00266667		0	0	0
	0	0	0		0	0.000313726	0.00109804		0	0	0
	0	0	0		0	7.84314e-05	0.000196078		0	0	0
	0	0	0		0	0	0		0	0	0
	0	0	0		0	0	0		0	0	0
	0	0	0		0	0	0		0	0	0
	0	0	0.00117647		0	0	0		0	0	0
	0	0.000705882	0.00117647		0	0	0		0	0	0
	0	0.00313725	0.00439216		0	0	0		0	0	0
	0	0.00231372	0.00615686		0	0	0		0	0	0
	0	0.00231372	0.00615686		0	0	0		0	0	0
	0	0	0.0052549		0	0	0		0	0	0
	0	0	0.00356863		0	0	0		0	0	0
	0	0	0.00356863		0	0	0		0	0	0
	0	0	0.000823529		0	0	0		0	0	0
	0	0	0.000588235		0	0	0		0	0	0
	0	0	0.00105882		0	0	0		0	0	0
	0	0	0.00105882		0	0	0		0	0	0
	0	0	0.00243137		0	0	0		0	0	0
	0	0.000784314	0.00505882		0	0	0		0	0	0
	0	0.00486275	0.00694118		0	0	0		0	0	0
	0	0.00290196	0.00388235		0	0	0		0	0	0
	0	0.00133333	0.00403922		0	0	0		0	0	0
	0	0.0012549	0.00494118		0	0	0		0	0	0
	0	0.00121569	0.0032549		0	0	0		0	0	0
	0	0.00207843	0.00666667		0	0	0		0	0	0
	0	0.00215686	0.00909804		0	0	0		0	0	0
	0	0.000705882	0.00447059		0	0	0		0	0	0
	0	0	0.00239216		0	0	0		0	0	0
	0	3.92157e-05	0.002		0	0	0		0	0	0
	0	0	0.00117647		0	0	0		0	0	0
	0	0	0		0	0	0		0	0	0
	0	0	0		0	0	0		0	0	0
	0	0	0		0	0	0		0	0	0
	0	0	0		0	0	0		0	0	0
	0	0	0		0	0	0		0	0	0
	0	0	0		0	0	0		0	0	0
	0	0	0		0	0	0		0	0	0
	0	0	0		0	0	0		0	0	0
	0	0	0		0	0	0		0	0	0
	0	0	0		0	0	0		0	0	0
	0	0	0		0	0	0		0	0	0
	0	0	0		0	0	0		0	0	0

## Sheet: Supplementary Figure 7b
	Supplementary Figure 7b			Relative cell viability (% to DMSO-treated cells)
		CSG (nM)
	48 h	3.90625	7.8125	15.625	31.25	62.5	125	250	500
	scRNA	104.785	102.735	102.876	99.9764	66.9496	42.48	40.0754	34.9128
		104.503	104.573	101.32	106.2	74.6582	47.3597	42.5507	39.6511
		103.442	105.634	104.856	104.573	77.2041	44.6723	42.6214	38.8025
	siPP2AC	106.176	103.913	104.338	99.4578	64.1678	42.5978	42.0321	40.264
		106.53	106.106	102.994	105.54	66.7138	41.6077	41.1127	38.496
		107.166	108.722	105.398	104.338	68.4111	39.9811	36.4451	34.6063
		CSG (nM)
	72 h	3.90625	7.8125	15.625	31.25	62.5	125	250	500
	scRNA	101.506	106.167	105.743	81.0992	36.6835	23.267	23.6907	31.9524
		104.896	102.283	100.588	88.1605	42.0501	26.8683	26.7271	30.2577
		102.213	102.778	103.978	89.361	43.9567	26.374	27.9275	29.3398
	siPP2AC	106.195	109.221	106.281	78.8791	37.8188	21.8268	19.2335	32.0271
		105.244	108.702	106.281	78.5333	35.7441	22.6048	17.4182	19.9251
		102.305	103.861	103.775	85.881	38.5967	20.8759	15.6029	16.6403

[truncated: 9 more sheets: Supplementary Figure 9c, Supplementary Figure 9d, Supplementary Figure 9e, Supplementary Figure 14b, Supplementary Figure 15, Supplementary Figure 17b, Supplementary Figure 19a, Supplementary Figure 19b, Supplementary Figure 19c]
